# Supplementary material for: Genetic Influences on Metabolite Levels: A Comparison across Metabolomic Platforms
Source: PLoS One. 2016 Apr 13;11(4):e0153672. doi: 10.1371/journal.pone.0153672 (PMC4830611; doi:10.1371/journal.pone.0153672)
Supplement: S1 Table — (XLSX) [file pone.0153672.s001.xlsx]

## Sheet: TABLE S3
S1 Table. Metabolites removed from analysis at Quality Control
Biocrates		Metabolon
Metabolite	Number of excluded data points	Metabolite	Number of excluded data points
pc_aa_c30_0	998	1-linoleoylglycerol (1-monolinolein)	958
lysopc_a_c6_0	932	4-acetaminophen sulfate	959
sm_c22_3	975	ascorbate (Vitamin C)	983
		carbamazepine*	976
		cysteine-glutathione disulfide	981
		gamma-glutamylglutamate	958
		gamma-glutamylmethionine*	968
		glycodeoxycholate	983
		guanosine	979
		glycylvaline	958
		hydroquinone sulfate	948
