# Supplementary material for: Genetic Influences on Metabolite Levels: A Comparison across Metabolomic Platforms
Source: PLoS One. 2016 Apr 13;11(4):e0153672. doi: 10.1371/journal.pone.0153672 (PMC4830611; doi:10.1371/journal.pone.0153672)
Supplement: S2 Table — (XLS) [file pone.0153672.s002.xls]

## Sheet: TABLE S1
S2 Table. Metabolon and Biocrates comparison based on overlapping 43 metabolites
Biocrates	Metabolon	r	Biocrates	A	C	E	Top SNP(Biocrates)	Chr	P	Locus	Metabolon	A	C	E	Top SNP (Metabolon)	Chr	P	Locus
C8	octanoylcarnitine	0.917989	C8	0.596596	2.31023e-13	0.403404	rs2172507	1	2.44744e-08	ACADM	octanoylcarnitine	0.450499	0.0143514	0.53515	rs4949874	1	3.37102e-11	ACADM
C10	decanoylcarnitine	0.89651	C10	0.718214	3.40369e-15	0.281786	rs6810358	3	4.22105e-08	NA	decanoylcarnitine	0.420176	6.22096e-08	0.579824	rs17650138	1	1.66677e-06	NA
Proline	proline	0.859157	Proline	0.527072	0.164567	0.308361	rs2011669	3	5.15529e-07	NMNAT3	proline	0.673583	4.20271e-10	0.326417	rs17172978	7	4.36287e-06	NA
C6	hexanoylcarnitine	0.857047	C6	0.455164	1.3097e-12	0.544836	rs4949874	1	4.14022e-11	ACADM	hexanoylcarnitine	0.487823	0.000213095	0.511964	rs4949874	1	1.6203e-13	ACADM
C4	butyrylcarnitine	0.745897	C4	0.295427	0.40882	0.295753	rs2066938	12	2.94439e-44	ACADS	butyrylcarnitine	0.260145	0.501013	0.238843	rs2066938	12	1.76633e-115	ACADS
C3	propionylcarnitine	0.715356	C3	0.455308	0.241488	0.303205	rs11010004	10	6.73144e-10	C10orf112	propionylcarnitine	0.38073	0.0944744	0.524795	rs1791780	18	1.52441e-06	TAF4B
Glycine	glycine	0.712477	Glycine	0.704321	0.0115541	0.284125	rs4673553	2	5.26656e-17	CPS1	glycine	0.408873	3.28713e-10	0.591127	rs4673553	2	7.12473e-27	CPS1
C2	acetylcarnitine	0.691749	C2	0.263955	0.205558	0.530487	rs4734517	8	2.14463e-08	NA	acetylcarnitine	3.64552e-11	0.637419	0.362581	rs160851	5	1.17934e-06	NA
Valine	valine	0.681385	Valine	0.485476	0.0171478	0.497376	rs10508588	10	1.90444e-09	LOC100128641	valine	0.35048	3.54474e-10	0.64952	rs7785534	7	2.81052e-06	NA
C5	isovalerylcarnitine	0.634505	C5	2.00721e-16	0.352172	0.647828	rs181028	7	3.72009e-08	NA	isovalerylcarnitine	0.272484	0.0782013	0.649315	rs181028	7	1.19348e-08	NA
Tyrosine	tyrosine	0.628125	Tyrosine	1.81842e-08	0.462314	0.537686	rs2227217	6	5.49449e-07	NA	tyrosine	0.335153	7.30909e-10	0.664847	rs7785534	7	2.12866e-06	NA
C12	laurylcarnitine	0.611853	C12	0.628374	5.45941e-15	0.371626	rs10162284	13	2.39001e-06	NA	laurylcarnitine	0.403672	0.0409358	0.555392	rs17100308	1	1.59326e-07	AK5
Threonine	threonine	0.60251	Threonine	0.335779	0.298688	0.365534	rs7998783	13	1.20568e-06	ITGBL1	threonine	0.496868	2.38576e-11	0.503132	rs11758855	6	7.11278e-07	NA
Methionine	methionine	0.588728	Methionine	0.227677	0.212124	0.560199	rs10516614	4	1.87956e-07	NA	methionine	0.0169305	0.271189	0.71188	rs1890573	9	1.3923e-06	NA
Phenylalanine	phenylalanine	0.543987	Phenylalanine	0.307539	0.413807	0.278654	rs10516614	4	1.45742e-08	NA	phenylalanine	0.352852	2.96055e-10	0.647148	rs12478243	2	1.08485e-07	NA
Tryptophan	tryptophan	0.533717	Tryptophan	0.0884662	0.457707	0.453827	rs17005448	4	5.55087e-09	NA	tryptophan	0.356919	3.62799e-10	0.643081	rs318982	11	4.43895e-07	HNT
H1	glucose	0.520933	H1	0.634879	0.214852	0.150269	rs11132844	4	1.70244e-09	SPOCK3	glucose	0.303526	2.85801e-11	0.696474	rs11579657	1	1.16231e-08	NA
Arginine	arginine	0.506088	Arginine	0.638386	7.87371e-11	0.361614	rs17171540	7	4.864e-08	POU6F2	arginine	0.380234	0.00448211	0.615284	rs1714708	8	5.29356e-08	CSMD1
Serine	serine	0.489639	Serine	0.456884	0.252617	0.290499	rs10131545	14	3.26679e-08	DYNC1H1	serine	0.352661	0.0228874	0.624452	rs477992	1	1.41568e-08	PHGDH
C14:1	2-tetradecenoyl carnitine	0.453973	C14:1	0.535478	1.26121e-14	0.464522	rs757423	5	5.5291e-07	SPOCK1	2-tetradecenoyl carnitine	0.403672	0.0409358	0.555392	rs535114	3	2.35726e-06	NA
C18:1	oleoylcarnitine	0.441808	C18:1	0.321153	0.248243	0.430605	rs1323570	13	3.91923e-07	LMO7	oleoylcarnitine	0.393434	0.0196096	0.586956	rs201267	6	6.51279e-07	OFCC1
lysoPC a C16:1	1-palmitoleoylglycerophosphocholine	0.441783	lysoPC a C16:1	0.613142	0.0132673	0.37359	rs12405027	1	3.60842e-07	NA	1-palmitoleoylglycerophosphocholine	0.272644	0.0867969	0.640559	rs970048	6	2.07929e-06	NA
C0	carnitine	0.387815	C0	0.639532	0.0495373	0.31093	rs1171614	10	4.66779e-12	SLC16A9	carnitine	0.33975	5.9142e-09	0.66025	rs1171617	10	2.36813e-13	SLC16A9
Histidine	histidine	0.378946	Histidine	0.21344	0.451948	0.334612	rs17005448	4	2.83322e-08	NA	histidine	3.47592e-10	0.866642	0.133358	rs7439210	4	6.21648e-10	SLC2A9
C5-DC	glutaroyl carnitine	0.375112	C5-DC	2.67171e-14	0.389081	0.610919	rs6734430	2	1.40791e-06	NA	glutaroyl carnitine	0.497147	0.00395965	0.498894	rs4949874	1	6.87201e-13	NA
lysoPC a C14:0	1-myristoylglycerophosphocholine	0.372518	lysoPC a C14:0	0.639833	2.48822e-13	0.360167	rs6821395	4	1.31156e-06	NA	1-myristoylglycerophosphocholine	0.331817	0.05041	0.617773	rs1455659	4	2.20462e-06	NA
Glutamine	glutamine	0.339524	Glutamine	0.438551	0.104974	0.456475	rs2332327	14	5.13059e-08	NFATC4	glutamine	0.419283	0.00022768	0.58049	rs774211	12	3.434e-08	RBMS2
lysoPC a C20:4	1-arachidonoylglycerophosphocholine	0.298551	lysoPC a C20:4	0.570724	0.0997699	0.329506	rs174547	11	2.00289e-14	FADS1	1-arachidonoylglycerophosphocholine	0.0893308	5.22374e-08	0.910669	rs174547	11	2.97699e-10	FADS1
C5-OH	hydroxyisovaleroyl carnitine	0.287165	C5-OH	0.147751	0.126918	0.725331	rs17053040	5	1.80012e-06	NA	hydroxyisovaleroyl carnitine	0.415623	0.323573	0.260805	rs10521155	17	1.78219e-06	STX8
lysoPC a C18:2(C)	2-linoleoylglycerophosphocholine	0.278776	lysoPC a C18:2(C)	0.611652	4.87177e-12	0.388348	rs7529794	1	9.53562e-07	NA	2-linoleoylglycerophosphocholine	0.135611	0.0340547	0.830334	rs6871464	5	1.33271e-06	NA
lysoPC a C18:2(D)	1-linoleoylglycerophosphocholine	0.269262	lysoPC a C18:2(D)	0.611652	4.87177e-12	0.388348	rs7529794	1	9.53562e-07	NA	1-linoleoylglycerophosphocholine	0.279035	2.37678e-10	0.720966	rs9829101	3	4.96647e-06	NA
lysoPC a C20:3	1-eicosatrienoylglycerophosphocholine	0.264914	lysoPC a C20:3	0.500182	0.140723	0.359095	rs12872445	13	2.90081e-06	NA	1-eicosatrienoylglycerophosphocholine	0.0626471	0.00863825	0.928715	rs2199680	12	7.07136e-08	NA
lysoPC a C18:1(A)	1-oleoylglycerophosphocholine	0.261654	lysoPC a C18:1(A)	0.601667	2.01827e-12	0.398333	rs10993045	9	6.62386e-07	PTPDC1	1-oleoylglycerophosphocholine	0.323128	4.40366e-10	0.676872	rs6845407	4	7.81638e-07	NA
lysoPC a C18:1(B)	2-oleoylglycerophosphocholine	0.260832	lysoPC a C18:1(B)	0.601667	2.01827e-12	0.398333	rs10993045	9	6.62386e-07	PTPDC1	2-oleoylglycerophosphocholine	0.308067	0.0445001	0.647433	rs6545474	2	2.77952e-06	NA
C16	palmitoylcarnitine	0.246335	C16	0.661887	0.0174017	0.320711	rs757423	5	2.54045e-06	SPOCK1	palmitoylcarnitine	0.380234	0.00448211	0.615284	rs2350581	8	1.17913e-06	NA
C18	stearoylcarnitine	0.226231	C18	4.28471e-14	0.532855	0.467145	rs267573	9	4.48489e-06	NA	stearoylcarnitine	3.38265e-09	0.521714	0.478286	rs4952462	2	3.20652e-06	NA
Ornithine	ornithine	0.194125	Ornithine	0.421018	0.235761	0.343221	rs11677129	2	1.00579e-07	GALNT13	ornithine	0.303811	0.1018	0.594389	rs9924984	16	3.28025e-08	NA
lysoPC a C17:0	1-heptadecanoylglycerophosphocholine	0.102778	lysoPC a C17:0	0.50815	0.0536287	0.438222	rs2598089	7	1.54403e-07	NA	1-heptadecanoylglycerophosphocholine	0.382342	0.149622	0.468035	rs6580376	5	5.34567e-07	NA
lysoPC a C16:0(G)	2-palmitoylglycerophosphocholine	0.0827488	lysoPC a C16:0(G)	0.452504	0.166743	0.380753	rs17005448	4	3.15E-07	NA	2-palmitoylglycerophosphocholine	0.161327	0.0875266	0.751147	rs11886877	2	8.71079e-07	IL1R2
lysoPC a C18:0(E)	1-stearoylglycerophosphocholine	0.082344	lysoPC a C18:0(E)	0.45235	0.15197	0.39568	rs11010603	10	4.11869e-06	LOC100128641	1-stearoylglycerophosphocholine	0.320839	1.74605e-10	0.679161	rs355829	2	4.72212e-08	COBLL1
lysoPC a C16:0(H)	1-palmitoylglycerophosphocholine	0.0552418	lysoPC a C16:0(H)	0.452504	0.166743	0.380753	rs17005448	4	3.15E-07	NA	1-palmitoylglycerophosphocholine	0.517958	0.482042	1.56148e-07	rs974916	2	7.00529e-08	FLJ42562
lysoPC a C18:0(F)	2-stearoylglycerophosphocholine	0.0550602	lysoPC a C18:0(F)	0.45235	0.15197	0.39568	rs11010603	10	4.11869e-06	LOC100128641	2-stearoylglycerophosphocholine	5.61969e-09	0.0636578	0.936342	rs974916	2	9.7478e-07	FLJ42562
lysoPC a C26:1	1-docosahexaenoylglycerophosphocholine	0	lysoPC a C26:1	0.292784	0.261454	0.445762	rs4798428	18	5.88516e-06	L3MBTL4	1-docosahexaenoylglycerophosphocholine	0.43048	0.0051939	0.564326	rs7975402	12	5.07624e-06	PRICKLE1
*Highlighted are significant mQTLs results common on both platforms
