# Supplementary material for: Genetic Influences on Metabolite Levels: A Comparison across Metabolomic Platforms
Source: PLoS One. 2016 Apr 13;11(4):e0153672. doi: 10.1371/journal.pone.0153672 (PMC4830611; doi:10.1371/journal.pone.0153672)
Supplement: S3 Table — (XLSX) [file pone.0153672.s003.xlsx]

## Sheet: TABLE S2
S3 Table. mGWAS results for Biocrates and Metabolon
				Biocrates									Metabolon
Locus	Chr	SNP	Position	n_missing	beta	se	l_remle	l_mle	p_wald	p_lrt	p_score	Metabolite	n_missing	beta	se	l_remle	l_mle	p_wald	p_lrt	p_score	Metabolite
CYP4B1	1	rs4646493	47053889										0	0.427739	0.0627107	1.83055	1.83951	9.0509e-12	1.47628e-11	2.64031e-11	10-undecenoate (11:1n1)
ACADM	1	rs211718	75879263										42	-0.279523	0.0508367	1.67274	1.68148	3.83136e-08	4.48956e-08	5.67625e-08	X- 11421
ACADM	1	rs4949874	75934477	8	-0.0496002	0.00751635	2.25912	2.27267	4.14022e-11	5.90528e-11	9.47516e-11	C6	8	-0.347239	0.0470712	2.75883	2.77709	1.6203e-13	2.9936e-13	6.22937e-13	hexanoylcarnitine
ACADM	1	rs4949874	75934477										8	-0.314559	0.0474492	2.32846	2.34382	3.37102e-11	4.88562e-11	7.82704e-11	octanoylcarnitine
ACADM	1	rs2172507	76103908	1	-0.0468077	0.00839303	2.97436	2.99796	2.44744e-08	2.85557e-08	3.64606e-08	C8
GCKR	2	rs1260326	27584444										0	-0.311011	0.0429757	1.23146	1.23639	4.59086e-13	8.32898e-13	1.67659e-12	mannose
NAT8	2	rs10169714	73662281										3	-0.865421	0.0401384	2.23274	2.24431	4.18358e-103	1.02692e-81	3.62761e-66	N-acetylornithine
NAT8	2	rs7558944	73664417										4	-0.506089	0.0542796	1.84283	1.85157	1.12325e-20	1.1224e-19	1.09531e-18	X- 11787
NAT8	2	rs13410232	73725197										27	-0.492072	0.0572001	2.86502	2.89271	7.79011e-18	5.29422e-17	3.59662e-16	X- 12510
NAT8	2	rs13410232	73725197										15	0.445082	0.0694155	0.575165	0.592936	1.43765e-10	2.58959e-10	5.3984e-10	X- 12093
CREG2	2	rs6751877	101342584										2	-0.786356	0.0778833	100000	100000	5.71918e-24	7.34302e-08	0.000331374	N-(2-furoyl)glycine
ACADL	2	rs12612970	210715532										9	0.508181	0.0490203	2.46496	2.50177	3.51238e-25	1.5012e-23	6.43613e-22	X- 13431
ACADL	2	rs7601356	210764902	10	0.116366	0.00906231	4.2665	4.30936	9.6999e-38	4.86809e-35	1.94195e-32	C9
CPS1	2	rs4673553	211316624	0	0.0551379	0.00657924	7.6285	7.71646	5.26656e-17	1.48497e-16	4.8487e-16	Gly	0	0.437266	0.0407403	4.06074	4.08618	7.12323e-27	1.47148e-25	3.14678e-24	glycine
CPS1	2	rs4673553	211316624										0	0.348452	0.051763	1.40857	1.41507	1.67723e-11	2.53479e-11	4.23034e-11	X- 08988
UGT1A	2	rs887829	234333309										5	0.432221	0.0558672	0.571963	0.578673	1.02129e-14	2.62559e-14	7.63742e-14	X- 11530
UGT1A	2	rs887829	234333309										6	0.432132	0.055883	1.91987	1.92949	1.0521e-14	2.81233e-14	8.1411e-14	X- 11793
UGT1A	2	rs4148325	234338048										7	0.457712	0.0486274	2.74747	2.76758	4.83854e-21	4.85813e-20	4.90419e-19	bilirubin (Z,Z)
UGT1A	2	rs4148325	234338048										7	0.374089	0.0510674	1.19406	1.19889	2.38187e-13	5.24099e-13	1.2567e-12	bilirubin (E,E)
SERPINI2	3	rs9864094	168642525										2	1.36014	0.125102	100000	100000	1.56272e-27	2.7595e-07	0.000629853	X- 12435
SLC2A9	4	rs737267	9543842										0	-0.422839	0.0462097	2.73119	2.75012	5.67043e-20	3.29983e-19	2.05175e-18	urate
SLC2A9	4	rs7439210	9580847										13	0.384916	0.0614529	1.72315	1.73317	3.76204e-10	6.18794e-10	1.08421e-09	histidine
GBA3	4	rs3099557	22433119										0	0.465963	0.0613086	2.54578	2.57179	2.955e-14	7.48525e-14	2.09182e-13	X- 11818
SLC22A5	5	rs274552	131755245										33	-0.407359	0.0639855	3.34045	3.37475	1.93471e-10	3.12409e-10	5.40657e-10	X- 11255
F12	5	rs2731672	176775080										0	-0.356799	0.0498294	1.85738	1.87424	8.04327e-13	1.71098e-12	3.9655e-12	X- 11792
SLC22A2	6	rs316020	160589071										5	-1.01756	0.0812763	2.07049	2.08639	5.82271e-36	5.25578e-33	2.70259e-30	X- 12798
CYP3A5	7	rs11974702	99001887										13	-0.778487	0.076929	7.48937	7.55246	4.52516e-24	4.90039e-23	5.69188e-22	androsterone sulfate
CYP3A5	7	rs11974702	99001887										13	-0.64513	0.0788942	7.49625	7.5628	2.9063e-16	8.05178e-16	2.46972e-15	epiandrosterone sulfate
CYP3A5	7	rs1859690	99065108										0	-0.906745	0.10553	6.22352	6.29913	8.52284e-18	4.51206e-17	2.42135e-16	X- 12063
OPLAH	8	rs11780874	145221292										2	-0.430277	0.0619862	3.51966	3.54444	3.87966e-12	6.17012e-12	1.08717e-11	5-oxoproline
SLC16A9	10	rs1171617	61137188										0	-0.378289	0.0516352	2.42993	2.44466	2.36813e-13	4.52445e-13	9.55253e-13	carnitine
SLC16A9	10	rs1171614	61139544	6	-0.0417963	0.006044	3.23755	3.28066	4.66779e-12	8.99119e-12	1.87513e-11	C0
PYROXD2	10	rs2147896	100138166										0	-1.03592	0.0351318	4.0385	4.07505	4.25678e-191	4.52169e-132	3.17066e-95	X- 12092
FADS1	11	rs174546	61326406	0	-0.0346342	0.00616637	5.26182	5.32577	1.94717e-08	2.53417e-08	3.52086e-08	PC ae C42:5	0	-0.312893	0.0548817	1.5896	1.5975	1.18952e-08	1.43304e-08	1.86931e-08	1-linoleoylglycerophosphoethanolamine
FADS1	11	rs174547	61327359	1	-0.0657954	0.00860021	5.83136	5.89255	2.00289e-14	4.58334e-14	1.17053e-13	lysoPC a C20:4	1	-0.392622	0.0623212	0.363358	0.368254	2.97699e-10	4.87916e-10	8.66557e-10	1-arachidonoylglycerophosphocholine
FADS1	11	rs174547	61327359										1	-0.324486	0.0523221	1.92133	1.93449	5.58579e-10	7.62242e-10	1.12936e-09	arachidonate (20:4n6)
FADS1	11	rs174556	61337211	0	-0.0515279	0.00765964	5.19155	5.26582	1.7296e-11	2.99558e-11	5.62538e-11	PC aa C38:5
FADS1	11	rs1535	61354548	0	-0.0547007	0.00749083	6.61822	6.71396	2.82786e-13	5.96875e-13	1.374e-12	PC ae C36:5
FADS1	11	rs1535	61354548	0	-0.044602	0.00679269	8.92732	9.06914	5.16228e-11	8.1977e-11	1.41176e-10	PC ae C38:5
FADS1	11	rs174576	61360086	16	-0.0682351	0.00741785	7.45225	7.5663	3.62045e-20	2.37564e-19	1.63317e-18	PC aa C38:4
FADS1	11	rs174576	61360086	16	-0.0536694	0.00722043	6.23951	6.32859	1.06166e-13	2.31558e-13	5.52775e-13	PC aa C36:4
FADS1	11	rs174576	61360086	16	-0.0478558	0.00681926	4.78101	4.85799	2.25486e-12	4.18597e-12	8.48582e-12	PC ae C38:4
SLCO1B1	12	rs4149056	21222816										8	0.698831	0.0519439	1.55619	1.57475	2.93369e-41	2.44969e-37	1.00662e-33	X- 11529
SLCO1B1	12	rs4149056	21306763										10	0.42319	0.0711901	2.87326	2.90068	2.77299e-09	3.68722e-09	5.35724e-09	hexadecanedioate
SLCO1B1	12	rs4149081	21269288										3	0.498146	0.0675143	5.5307	5.58605	1.60243e-13	2.97506e-13	6.13727e-13	X- 11538
ACADS	12	rs2066938	119644998	0	0.120216	0.00861474	3.48016	3.51574	2.94439e-44	6.06855e-40	4.16331e-36	C4	0	1.00926	0.044185	3.7769	3.80063	1.76633e-115	1.67308e-91	1.08325e-73	butyrylcarnitine
SGPP1	14	rs7157785	63305309	4	0.0457205	0.00831354	7.89042	8.01197	3.80834e-08	4.69544e-08	6.18493e-08	PC aa C28:1	4	0.450602	0.0592223	1.57444	1.5827	2.76962e-14	7.777e-14	2.35177e-13	1-stearoylglycerol (1-monostearin)
SGPP1	14	rs7157785	63305309										4	0.380564	0.0626449	2.12336	2.13621	1.24042e-09	1.85609e-09	2.97314e-09	X- 10510
DYNC1H1	14	rs10131545	101529478	6	-0.0988748	0.0147823	6.83312	6.91755	2.25096e-11	3.38272e-11	5.67453e-11	SM (OH) C16:1
DYNC1H1	14	rs10131545	101529478	6	-0.0990517	0.0149345	7.85928	7.95539	3.30207e-11	4.71385e-11	7.57918e-11	PC ae C36:2
DYNC1H1	14	rs10131545	101529478	6	-0.0887137	0.0137971	4.74941	4.80493	1.27689e-10	1.8237e-10	2.8881e-10	SM (OH) C22:1
DYNC1H1	14	rs10131545	101529478	6	-0.0925628	0.014714	6.89486	6.97556	3.15847e-10	4.17179e-10	6.1477e-10	PC ae C34:2
ACE	17	rs4329	58917190										0	-0.415302	0.0529443	3.99962	4.02841	4.35928e-15	9.53616e-15	2.34681e-14	aspartylphenylalanine
SULT2A1	19	rs2547231	53076869										0	-0.588363	0.059022	4.77862	4.83057	2.09262e-23	2.85271e-22	3.82629e-21	X- 11440
SULT2A1	19	rs2547231	53076869										0	-0.514398	0.0589319	4.96435	5.00907	2.5764e-18	1.1207e-17	5.21361e-17	X- 11244
COMT	22	rs165722	18329013										28	0.432923	0.0354438	3.60479	3.63436	2.60605e-34	6.21968e-32	1.13607e-29	X- 11593
*grey text is significant mQTL results with relaxed threshold 5E-8
**blue text is the identified 7 loci
